# Supplementary material for: A Statistical Physics Approach to Understanding the Adsorption of Methylene Blue onto Cobalt Oxide Nanoparticles
Source: Molecules. 2024 Jan 15;29(2):412. doi: 10.3390/molecules29020412 (PMC10818394; doi:10.3390/molecules29020412)
Supplement: Supplementary file 1 [file molecules-29-00412-s001.zip]

Archive with 1 entries (1 files):
- molecules-2667209-supplementary.pdf
